# Supplementary material for: Effects of Lactobacillus fermentum Administration on Intestinal Morphometry and Antibody Serum Levels in Salmonella-Infantis-Challenged Chickens
Source: Microorganisms. 2023 Jan 19;11(2):256. doi: 10.3390/microorganisms11020256 (PMC9963312; doi:10.3390/microorganisms11020256)
Supplement: Supplementary file 1 [file microorganisms-11-00256-s001.zip]

Archive with 3 entries (3 files):
- Table S1. Experimental design..pdf
- Table S2. COBB 500 Feed components and proximate composition of starter and grower diets.pdf
- Table S3.Experimental.Data.xlsx
