# Supplementary material for: Effects of Lactobacillus fermentum Administration on Intestinal Morphometry and Antibody Serum Levels in Salmonella-Infantis-Challenged Chickens
Source: Microorganisms. 2023 Jan 19;11(2):256. doi: 10.3390/microorganisms11020256 (PMC9963312; doi:10.3390/microorganisms11020256)
Supplement: Supplementary file 1 [file microorganisms-11-00256-s001.zip › Table S3.Experimental.Data.xlsx]

## Sheet: Villus Height
	Duodenum	Villus Height (VH) (um)					Jejunum	Villus Height (VH) (um)					Ileum	Villus Height (VH) (um)
	No.	Control	Lf	Si	LfSi		No.	Control	Lf	Si	LfSi		No.	Control	Lf	Si	LfSi
	1.	678.428	647.958	583.022	638.503		1.	368.022	392.52	325.368	363.738		1.	274.927	271.503	292.41	349.067
	2.	504.864	757.202	449.612	641.808		2.	314.506	449.13	321.183	434.839		2.	243.395	295.976	228.812	292.485
	3.	669.307	624.873	420.303	606.043		3.	383.622	383.6	327.066	425.869		3.	286.851	280.305	259.388	323.494
	4.	604.854	697.657	620.822	573.945		4.	277.942	559.749	300.766	397.18		4.	242.565	273.316	252.247	343.484
	5.	663.642	709.382	593.874	508.162		5.	399.862	457.322	355.118	446.202		5.	278.784	289.079	273.446	323.281
	6.	506.64	733.503	536.513	605.311		6.	349.023	467.389	350.7	429.865		6.	276.954	279.49	295.227	356.341
	7.	472.468	621.788	381.673	717.6		7.	370.728	439.664	318.167	507.741		7.	307.955	292.742	231.655	343.665
	8.	616.972	616.406	513.417	679.821		8.	390.465	454.251	315.446	425.963		8.	234.1	271.593	243.041	341.389
	9.	399.917	848.703	617.983	596.536		9.	353.343	463.994	364.581	397.591		9.	253.715	267.025	300.169	318.041
	10.	513.347	731.785	588.518	538.787		10.	334.329	421.477	376.428	447.007		10.	220.237	263.422	238.075	303.981

## Sheet: Crypt Depth
Duodenum	Crypt Depth (CD) (μm)					Jejunum	Crypt Depth (CD) (μm)					Ileum	Crypt Depth (CD) (μm)
No.	Control	Lf	Si	LfSi		No.	Control	Lf	Si	LfSi		No.	Control	Lf	Si	LfSi
1.	131.126	81.3142	110.071	84.0071		1.	78.2962	73.6825	75.4929	66.3083		1.	62.59	67.4075	94.9638	88.3229
2.	87.1	100.073	86.7658	82.4908		2.	81.6329	76.3683	75.71	70.2825		2.	55.0692	74.8658	71.6542	80.2638
3.	92.1642	79.3246	87.1458	101.681		3.	81.3417	74.86	82.9737	69.9542		3.	61.5846	66.7221	62.9658	78.5662
4.	86.7113	96.6504	101.438	75.3867		4.	69.7537	81.3062	81.7546	71.5113		4.	69.5979	66.2742	73.5408	103.955
5.	92.0092	108.657	96.5171	99.3187		5.	79.6392	88.5629	90.7662	111.05		5.	69.3258	72.8754	91.6354	82.6029
6.	89.8988	89.6712	113.808	83.3958		6.	71.55	78.8908	89.6437	68.9408		6.	64.4854	67.5296	88.2233	82.3504
7.	73.4646	90.7758	103.175	87.1504		7.	81.1871	81.5092	87.6658	102.36		7.	61.5971	73.0979	72.2229	84.7283
8.	93.4325	79.6696	116.796	86.12		8.	62.5525	73.3	77.4429	79.6529		8.	58.9079	66.3012	78.3408	70.625
9.	97.4654	109.863	133.706	74.0725		9.	84.2354	69.3362	94.465	85.1796		9.	58.4033	68.6713	88.9237	64.8054
10.	71.5892	100.672	135.625	69.6712		10.	80.4283	73.7825	91.4125	92.5708		10.	56.8496	65.0775	66.4646	56.0129

## Sheet: Surface 
	Duodenum	Villus Surface Area (mm2)						Jejunum	Villus Surface Area (mm2)					Ileum	Villus Surface Area (mm2)
	No.	Control	Lf	Si	LfSi			No.	Control	Lf	Si	LfSi		No.	Control	Lf	Si	LfSi
	1.	0.149358	0.117741	0.11126	0.136857			1.	0.0688798	0.0623536	0.0498401	0.0664949		1.	0.0551876	0.0514124	0.0589155	0.0751728
	2.	0.11281	0.153561	0.0855413	0.15437			2.	0.0569978	0.0722672	0.050467	0.0852187		2.	0.0441468	0.0578376	0.050175	0.0606248
	3.	0.131158	0.127412	0.0798081	0.127339			3.	0.0729168	0.0608972	0.0570659	0.0773431		3.	0.0525256	0.0506047	0.0540929	0.0666184
	4.	0.105842	0.141194	0.0989397	0.126592			4.	0.0444275	0.10206	0.0500185	0.0767869		4.	0.0506284	0.0503335	0.0474942	0.0803096
	5.	0.142488	0.165795	0.116558	0.114233			5.	0.0619964	0.0770288	0.0657473	0.0914806		5.	0.0600695	0.0573125	0.0563241	0.0754035
	6.	0.0882629	0.159539	0.113898	0.127448			6.	0.0570363	0.0781477	0.0623261	0.0887698		6.	0.0605649	0.0495768	0.0598296	0.0636214
	7.	0.0875129	0.125854	0.0746022	0.156056			7.	0.0671891	0.0850905	0.0500296	0.109129		7.	0.0475626	0.0595429	0.0442165	0.0618785
	8.	0.117619	0.150099	0.0982974	0.123438			8.	0.064273	0.0638854	0.0585337	0.0744546		8.	0.0503665	0.0644641	0.0450933	0.0706451
	9.	0.0796111	0.192849	0.128102	0.108509			9.	0.0589216	0.0733069	0.0588792	0.0729938		9.	0.048698	0.0572723	0.0537859	0.0536082
	10.	0.0773409	0.163375	0.116551	0.113219			10.	0.0623461	0.066618	0.0619419	0.0889662		10.	0.0396642	0.0522676	0.0476153	0.0482102

## Sheet: VH CD ratio
	Duodenum	VH/CD ratio					Jejunum	VH/CD ratio					Ileum	VH/CD ratio
	No.	Control	Lf	Si	LfSi		No.	Control	Lf	Si	LfSi		No.	Control	Lf	Si	LfSi
	1.	5.52769	8.35002	5.48643	7.9262		1.	4.90884	5.43881	4.484	5.99804		1.	4.52046	4.0792	3.14085	4.33586
	2.	6.25144	7.81093	5.36862	8.5321		2.	3.94408	6.51162	4.37065	6.42039		2.	4.52135	4.08	3.35824	3.72436
	3.	7.78184	8.30822	4.91017	6.16206		3.	4.8793	5.34354	4.1028	6.3181		3.	4.80311	4.33221	4.38338	4.26289
	4.	7.32605	7.43753	6.47176	7.8606		4.	4.07501	7.02141	3.7996	5.80893		4.	3.52327	4.29026	3.53498	3.42188
	5.	7.39547	6.79661	6.22925	5.70381		5.	5.51774	5.33044	4.08117	4.10721		5.	4.23122	4.08672	3.1006	4.13258
	6.	6.00872	8.48081	4.8365	7.51107		6.	5.13809	6.18317	4.00159	6.53618		6.	4.46454	4.54832	3.49993	4.46318
	7.	6.63561	7.12364	4.03595	8.92225		7.	4.68563	5.52145	3.75002	5.10024		7.	5.1451	4.20301	3.34691	4.16918
	8.	6.87508	7.96454	4.54298	8.14437		8.	6.42274	6.35903	4.14627	5.4409		8.	4.03559	4.22033	3.16566	5.12334
	9.	4.32269	8.02491	4.8957	8.61087		9.	4.26568	6.94748	3.94074	5.33479		9.	4.48126	3.9908	3.59081	5.16166
	10.	7.35516	7.49077	4.41722	8.3971		10.	4.24471	5.85874	4.2531	5.01623		10.	3.9703	4.15296	3.75336	5.68559

## Sheet: Goblet Cell count
	GC count	Duodenum					GC count	Jejunum					GC count	Ileum
	No.	Control	Lf	Si	LfSi		No.	Control	Lf	Si	LfSi		No.	Control	Lf	Si	LfSi
	1.	17.9	21.5	19.4	19.4		1.	29.5	30.7	29.3	30.4		1.	33.6	25.7	32.7	35.8
	2.	18.9	23.1	19.4	26.7		2.	25.2	23.7	22.3	28.7		2.	29.3	35.9	32.8	36.9
	3.	12.9	23.3	21.9	26.2		3.	25.2	30.7	27.7	31.5		3.	42.4	31.6	29.9	41.2
	4.	15.1	24.9	21.8	22.2		4.	15.9	29.5	24.4	29.1		4.	29.6	32.6	30.5	34.6
	5.	20.6	21.7	18.9	24.7		5.	29.2	25.5	29.7	30.1		5.	27.1	30.1	34.4	42.6
	6.	13.5	23.4	23	22.4		6.	23.9	30.7	24.3	32.7		6.	32.9	30.6	25.5	40.1
	7.	13.6	20.9	18.2	21.7		7.	22.2	26.5	24.1	33		7.	34.8	31.6	31.4	37.3
	8.	14.4	17.5	20	26.1		8.	20.1	26.3	25.2	29.8		8.	29.9	38.2	28.9	37.6
	9.	17.9	24	24.3	24.6		9.	17.2	27.1	22.1	30		9.	34.2	31.6	26	34.3
	10.	17.7	26.4	18.9	28		10.	28	27.9	25.5	31.8		10.	33.9	34.2	29.6	32.5
	AVG	16.25	22.67	20.58	24.2		AVG	23.64	27.86	25.46	30.71		AVG	32.77	32.21	30.17	37.29
	SD	2.53071	2.32252	1.93277	2.55421		SD	4.52972	2.33718	2.51802	1.3946		SD	4.04179	3.22721	2.72105	3.04908

## Sheet: muc-2
	muc-2
	2deltaCt
	No	Control	Lf	Si	LfSi
	1	0.287175	1.98618	1.12506	4.02782
	2	0.668964	0.223756	0.246558	0.403321
	3	0.0241807	0.00612956	0.023357	0.0192366
	4	0.0293601	0.0238478	0.0122591	0.00708999
	5	0.0179484	0.0189718	0.00600342	0.00634572
	6	0.003545	0.0460709	0.026278	0.00560139
	7	0.00541058	0.166086	0.0457527	0.0159533
	8	0.0055627	0.00872881	0.0665231	0.00754638
	9	0.00508337	0.0620683	0.0112028	0.034674
	10	0.0067542	0.00612956	0.0111254	0.00849012

## Sheet: Ig levels
		IgA (ug/mL)						IgM (ug/mL)
		No. Chicks	Control	Lf	Si	LfSi		No. Chicks	Control	Lf	Si	LfSi
		1	196.527	897.473	391.803	383.708		1	77.1143	79.711	76.6034	139.767
		2	269.038	296.603	222.34	345.826		2	77.4564	63.862	175.03	173.867
		3	237.383	267.622	278.69	297.698		3	95.2684	87.187	46.4889	130.482
		4	283.613	254.122	313.408	456.849		4	61.6058	70.5233	79.4481	216.545
		5	246.388	274.141	366.898	242.004		5	156.099	84.9392	58.1572	122.108
		6	263.703	248.597	245.049	208.003		6	51.8545	67.7059	111.632	115.759
		7	375.956	261.112	264.103	255.588		7	74.6704	56.7216	41.1413	115.759
		8	258.143	336.585	205.004	238.793		8	79.711	102.153	56.9932	62.7629
		9	246.64	428.95	301.56	371.02		9	77.86	75.32	94.39	165.17
		10	286.05	280.11	270.26	236.1		10	90.58	77.88	66.98	104.1
